# Supplementary material for: Electropneumatic system for the simulation of the pulmonary viscoelastic effect in a mechanical ventilation scenario
Source: Sci Rep. 2023 Dec 2;13:21275. doi: 10.1038/s41598-023-41881-0 (PMC10693622; doi:10.1038/s41598-023-41881-0)
Supplement: Supplementary file 1 — Supplementary Information. [file 41598_2023_41881_MOESM1_ESM.xlsx]

## Sheet: P1-ALL
	P1
	PWM = 68,63 - D = 25
	Pruebas: 1 - 5 - 9
		Pressure (cmH2O)
	Time (s)	Hamilton	Modelo		Ln((Y-C)/A)/A=[Y]		A		[AT]
	0	10.5	10.5799		-0.00667455		0		0	0.032	0.064	0.096	0.128	0.16	0.192	0.224	0.256	0.288	0.32	0.352	0.384	0.416	0.448	0.48	0.512	0.544	0.576	0.608	0.64	0.672	0.704	0.736	0.768	0.8	0.832	0.864	0.896	0.928	0.96	0.992	1.024	1.056	1.088	1.12	1.152	1.184	1.216	1.248	1.28
	0.032	9.8	10.2668		-0.0729148		0.032
	0.064	9.8	9.98192		-0.0729148		0.064		[AT][A]		[[AT][A]]^-1		[AT][Y]
	0.096	9.4	9.72264		-0.118988		0.096		90.2246		0.0110834		-76.379
	0.128	9.3	9.48669		-0.131761		0.128					PWM = 68.63% AB Distance = 25 mm
	0.16	9.1	9.27196		-0.159148		0.16
	0.192	9.1	9.07656		-0.159148		0.192		A	3.48
	0.224	8.9	8.89873		-0.189422		0.224		1/B	-0.846543
	0.256	8.8	8.7369		-0.205846		0.256		B	-1.18127
	0.288	8.6	8.58963		-0.24181		0.288		C	7.0999
	0.32	8.6	8.45561		-0.24181		0.32		A/B	-2.94597
	0.352	8.3	8.33364		-0.305927		0.352
	0.384	8.3	8.22265		-0.305927		0.384		R^2
	0.416	8.3	8.12164		-0.305927		0.416		0.960295
	0.448	8.2	8.02972		-0.330929		0.448
	0.48	8.1	7.94607		-0.358314		0.48		Modelo
	0.512	8	7.86995		-0.388587		0.512		3,48*e^(-2,94*t)+7,0999
	0.544	8	7.80067		-0.388587		0.544
	0.576	8	7.73763		-0.388587		0.576
	0.608	7.9	7.68025		-0.422428		0.608
	0.64	7.7	7.62804		-0.505084		0.64
	0.672	7.6	7.58053		-0.557465		0.672		Prueba t para dos muestras suponiendo varianzas iguales
	0.704	7.5	7.53729		-0.621573		0.704
	0.736	7.5	7.49794		-0.621573		0.736			Variable 1	Variable 2
	0.768	7.6	7.46213		-0.557465		0.768		Media	8.16117	8.11259		Cumple condición?
	0.8	7.6	7.42954		-0.557465		0.8		Varianza	0.835912	0.776034		SÍ			Intervalos de confianza
	0.832	7.5	7.39989		-0.621573		0.832		Observaciones	135	135					Lim inf	Lim sup
	0.864	7.5	7.3729		-0.621573		0.864		Varianza agrupada	0.805973						8.81234	12.3475
	0.896	7.4	7.34834		-0.704216		0.896		Diferencia hipotética de las medias	0						8.49927	12.0344
	0.928	7.1	7.32599		-3.00499		0.928		Grados de libertad	268						8.21436	11.7495
	0.96	7.1	7.30565		-3.00499		0.96		Estadístico t	0.444596						7.95508	11.4902
	0.992	7.2	7.28714		-1.01972		0.992		P(T<=t) una cola	0.328485						7.71913	11.2542
	1.024	7.3	7.27029		-0.820681		1.024		Valor crítico de t (una cola)	1.65056						7.5044	11.0395
	1.056	7.3	7.25496		-0.820681		1.056		P(T<=t) dos colas	0.65697						7.309	10.8441
	1.088	7.3	7.24101		-0.820681		1.088		Valor crítico de t (dos colas)	1.96886						7.13117	10.6663
	1.12	7.2	7.22832		-1.01972		1.12									6.96934	10.5045
	1.152	7.2	7.21677		-1.01972		1.152									6.82207	10.3572
	1.184	7.1	7.20625		-3.00499		1.184									6.68805	10.2232
	1.216	7.2	7.19668		-1.01972		1.216									6.56608	10.1012
	1.248	7.1	7.18798		-3.00499		1.248									6.45509	9.99021
	1.28	7.2	7.18005		-1.01972		1.28									6.35408	9.8892
	1.312	7.2	7.17284		-1.01972		1.312									6.26216	9.79728
	1.344	7.1	7.16628		-3.00499		1.344									6.17851	9.71363
	1.376	7.1	7.16031		-3.00499		1.376									6.10239	9.63751
	1.408	7.1	7.15487		-3.00499		1.408									6.03311	9.56823
	0	10.8	10.5799		0.0176229		0									5.97007	9.50519
	0.032	10.3	10.2668		-0.0240949		0.032									5.91269	9.44781
	0.064	10.3	9.98192		-0.0240949		0.064									5.86048	9.3956
	0.096	9.9	9.72264		-0.0624647		0.096									5.81297	9.34809
	0.128	9.8	9.48669		-0.0729148		0.128									5.76973	9.30485
	0.16	9.7	9.27196		-0.0837593		0.16									5.73038	9.2655
	0.192	9.4	9.07656		-0.118988		0.192									5.69457	9.22969
	0.224	9.2	8.89873		-0.145129		0.224									5.66198	9.1971
	0.256	8.9	8.7369		-0.189422		0.256									5.63233	9.16745
	0.288	9	8.58963		-0.173887		0.288									5.60534	9.14046
	0.32	8.9	8.45561		-0.189422		0.32									5.58078	9.1159
	0.352	8.7	8.33364		-0.223266		0.352									5.55843	9.09355
	0.384	8.7	8.22265		-0.223266		0.384									5.53809	9.07321
	0.416	8.3	8.12164		-0.305927		0.416									5.51958	9.0547
	0.448	8.4	8.02972		-0.282928		0.448									5.50273	9.03785
	0.48	8.4	7.94607		-0.282928		0.48									5.48741	9.02252
	0.512	8.3	7.86995		-0.305927		0.512									5.47345	9.00857
	0.544	8.3	7.80067		-0.305927		0.544									5.46076	8.99588
	0.576	8.2	7.73763		-0.330929		0.576									5.44921	8.98433
	0.608	8	7.68025		-0.388587		0.608									5.43869	8.97381
	0.64	7.9	7.62804		-0.422428		0.64									5.42912	8.96424
	0.672	8	7.58053		-0.388587		0.672									5.42042	8.95554
	0.704	7.9	7.53729		-0.422428		0.704									5.41249	8.94761
	0.736	7.8	7.49794		-0.460794		0.736									5.40528	8.9404
	0.768	7.9	7.46213		-0.422428		0.768									5.39872	8.93384
	0.8	7.8	7.42954		-0.460794		0.8									5.39275	8.92787
	0.832	7.8	7.39989		-0.460794		0.832									5.38731	8.92243
	0.864	7.7	7.3729		-0.505084		0.864
	0.896	7.6	7.34834		-0.557465		0.896
	0.928	7.6	7.32599		-0.557465		0.928
	0.96	7.6	7.30565		-0.557465		0.96
	0.992	7.6	7.28714		-0.557465		0.992
	1.024	7.5	7.27029		-0.621573		1.024
	1.056	7.4	7.25496		-0.704216		1.056
	1.088	7.5	7.24101		-0.621573		1.088
	1.12	7.6	7.22832		-0.557465		1.12
	1.152	7.6	7.21677		-0.557465		1.152
	1.184	7.6	7.20625		-0.557465		1.184
	1.216	7.4	7.19668		-0.704216		1.216
	1.248	7.4	7.18798		-0.704216		1.248
	1.28	7.3	7.18005		-0.820681		1.28
	1.312	7.4	7.17284		-0.704216		1.312
	1.344	7.2	7.16628		-1.01972		1.344
	1.376	7.4	7.16031		-0.704216		1.376
	1.408	7.4	7.15487		-0.704216		1.408
	0	10.4	10.5799		-0.0152527		0
	0.032	9.9	10.2668		-0.0624647		0.032
	0.064	9.9	9.98192		-0.0624647		0.064
	0.096	9.7	9.72264		-0.0837593		0.096
	0.128	9.5	9.48669		-0.106759		0.128
	0.16	9.3	9.27196		-0.131761		0.16
	0.192	9	9.07656		-0.173887		0.192
	0.224	9	8.89873		-0.173887		0.224
	0.256	9	8.7369		-0.173887		0.256
	0.288	8.8	8.58963		-0.205846		0.288
	0.32	8.7	8.45561		-0.223266		0.32
	0.352	8.5	8.33364		-0.261635		0.352
	0.384	8.4	8.22265		-0.282928		0.384
	0.416	8.4	8.12164		-0.282928		0.416
	0.448	8.3	8.02972		-0.305927		0.448
	0.48	8.2	7.94607		-0.330929		0.48
	0.512	8.1	7.86995		-0.358314		0.512
	0.544	8.2	7.80067		-0.330929		0.544
	0.576	8.1	7.73763		-0.358314		0.576
	0.608	7.9	7.68025		-0.422428		0.608
	0.64	7.8	7.62804		-0.460794		0.64
	0.672	7.9	7.58053		-0.422428		0.672
	0.704	7.9	7.53729		-0.422428		0.704
	0.736	7.7	7.49794		-0.505084		0.736
	0.768	7.7	7.46213		-0.505084		0.768
	0.8	7.8	7.42954		-0.460794		0.8
	0.832	7.6	7.39989		-0.557465		0.832
	0.864	7.7	7.3729		-0.505084		0.864
	0.896	7.5	7.34834		-0.621573		0.896
	0.928	7.5	7.32599		-0.621573		0.928
	0.96	7.6	7.30565		-0.557465		0.96
	0.992	7.6	7.28714		-0.557465		0.992
	1.024	7.5	7.27029		-0.621573		1.024
	1.056	7.5	7.25496		-0.621573		1.056
	1.088	7.5	7.24101		-0.621573		1.088
	1.12	7.6	7.22832		-0.557465		1.12
	1.152	7.5	7.21677		-0.621573		1.152
	1.184	7.4	7.20625		-0.704216		1.184
	1.216	7.3	7.19668		-0.820681		1.216
	1.248	7.4	7.18798		-0.704216		1.248
	1.28	7.4	7.18005		-0.704216		1.28
	1.312	7.4	7.17284		-0.704216		1.312
	1.344	7.3	7.16628		-0.820681		1.344
	1.376	7.4	7.16031		-0.704216		1.376
	1.408	7.4	7.15487		-0.704216		1.408
[truncated: 94 more columns]

## Sheet: P2-ALL
	P2
	PWM = 74,51 - D = 25
	Pruebas: 2 - 6 - 10
		Pressure (cmH2O)
	Time (s)	Hamilton	Modelo		Ln((Y-C)/A)/A=[Y]		A		[AT]
	0	10.5	10.2799		0.0176229		0		0	0.032	0.064	0.096	0.128	0.16	0.192	0.224	0.256	0.288	0.32	0.352	0.384	0.416	0.448	0.48	0.512	0.544	0.576	0.608	0	0.032	0.064	0.096	0.128	0.16	0.192	0.224	0.256	0.288	0.32	0.352	0.384	0.416	0.448	0.48	0.512	0.544	0.576	0.608	0
	0.032	9.5	9.43983		-0.0729148		0.032
	0.064	8.9	8.80255		-0.145129		0.064		[AT][A]		[[AT][A]]^-1		[AT][Y]
	0.096	8.5	8.31911		-0.205846		0.096		7.58784		0.13179		-18.8251
	0.128	8.5	7.95238		-0.205846		0.128					PWM = 74.51% AB Distance = 25 mm
	0.16	8.1	7.67417		-0.282928		0.16
	0.192	8	7.46312		-0.305927		0.192		A	3.48
	0.224	7.7	7.30302		-0.388587		0.224		1/B	-2.48096
	0.256	7.7	7.18157		-0.388587		0.256		B	-0.40307
	0.288	7.6	7.08943		-0.422428		0.288		C	6.7999
	0.32	7.4	7.01954		-0.505084		0.32		A/B	-8.63374
	0.352	7.3	6.96652		-0.557465		0.352
	0.384	7.2	6.9263		-0.621573		0.384		R^2
	0.416	7.1	6.89579		-0.704216		0.416		0.967952
	0.448	7.1	6.87264		-0.704216		0.448
	0.48	7.1	6.85508		-0.704216		0.48		Modelo
	0.512	7	6.84176		-0.820681		0.512		3,48*e^(-8,63*t)+6,7999
	0.544	7	6.83165		-0.820681		0.544
	0.576	6.8	6.82399		-3.00499		0.576
	0.608	7.1	6.81817		-0.704216		0.608
	0	10.4	10.2799		0.00974981		0
	0.032	9.2	9.43983		-0.106759		0.032		Prueba t para dos muestras suponiendo varianzas iguales
	0.064	9	8.80255		-0.131761		0.064
	0.096	8.4	8.31911		-0.223266		0.096			Variable 1	Variable 2
	0.128	8.2	7.95238		-0.261635		0.128		Media	7.70333	7.76941		Cumple condición?
	0.16	8	7.67417		-0.305927		0.16		Varianza	0.908463	0.941059		SÍ			Intervalos de confianza
	0.192	7.6	7.46312		-0.422428		0.192		Observaciones	60	60					Lim inf	Lim sup
	0.224	7.5	7.30302		-0.460794		0.224		Varianza agrupada	0.924761						8.37558	12.1842
	0.256	7.3	7.18157		-0.557465		0.256		Diferencia hipotética de las medias	0						7.53551	11.3441
	0.288	7.1	7.08943		-0.704216		0.288		Grados de libertad	118						6.89823	10.7069
	0.32	7.1	7.01954		-0.704216		0.32		Estadístico t	-0.376376						6.4148	10.2234
	0.352	7	6.96652		-0.820681		0.352		P(T<=t) una cola	0.353657						6.04806	9.8567
	0.384	6.9	6.9263		-1.01972		0.384		Valor crítico de t (una cola)	1.65787						5.76985	9.57849
	0.416	6.9	6.89579		-1.01972		0.416		P(T<=t) dos colas	0.707313						5.5588	9.36744
	0.448	7	6.87264		-0.820681		0.448		Valor crítico de t (dos colas)	1.98027						5.3987	9.20734
	0.48	6.8	6.85508		-3.00499		0.48									5.27725	9.08589
	0.512	6.9	6.84176		-1.01972		0.512									5.18511	8.99375
	0.544	6.8	6.83165		-3.00499		0.544									5.11522	8.92386
	0.576	6.9	6.82399		-1.01972		0.576									5.0622	8.87084
	0.608	6.9	6.81817		-1.01972		0.608									5.02198	8.83062
	0	10.4	10.2799		0.00974981		0									4.99147	8.8001
	0.032	9.2	9.43983		-0.106759		0.032									4.96832	8.77696
	0.064	8.9	8.80255		-0.145129		0.064									4.95076	8.7594
	0.096	8.6	8.31911		-0.189422		0.096									4.93744	8.74608
	0.128	8.2	7.95238		-0.261635		0.128									4.92734	8.73597
	0.16	8.1	7.67417		-0.282928		0.16									4.91967	8.72831
	0.192	7.8	7.46312		-0.358314		0.192									4.91385	8.72249
	0.224	7.7	7.30302		-0.388587		0.224
	0.256	7.5	7.18157		-0.460794		0.256
	0.288	7.4	7.08943		-0.505084		0.288
	0.32	7.2	7.01954		-0.621573		0.32
	0.352	7.3	6.96652		-0.557465		0.352
	0.384	7.1	6.9263		-0.704216		0.384
	0.416	7.1	6.89579		-0.704216		0.416
	0.448	7.2	6.87264		-0.621573		0.448
	0.48	7.1	6.85508		-0.704216		0.48
	0.512	7	6.84176		-0.820681		0.512
	0.544	6.9	6.83165		-1.01972		0.544
	0.576	6.8	6.82399		-3.00499		0.576
	0.608	6.8	6.81817		-3.00499		0.608
[truncated: 19 more columns]

## Sheet: P3-ALL
	P3
	PWM = 68,63 - D = 30
	Pruebas: 3 - 7 - 11
		Pressure (cmH2O)
	Time (s)	Hamilton	Modelo		Ln((Y-C)/A)/A=[Y]		A		[AT]
	0	9	8.7999		0.0395696		0		0	0.032	0.064	0.096	0.128	0.16	0.192	0.224	0.256	0.288	0.32	0.352	0.384	0.416	0.448	0.48	0.512	0.544	0.576	0.608	0.64	0.672	0.704	0.736	0.768	0.8	0.832	0.864	0.896	0.928	0.96	0.992	1.024	1.056	1.088	1.12	1.152	1.184	1.216	1.248	1.28
	0.032	8.8	8.67096		2.06607e-05		0.032
	0.064	8.4	8.54958		-0.0911887		0.064		[AT][A]		[[AT][A]]^-1		[AT][Y]
	0.096	8.5	8.43531		-0.066614		0.096		90.2246		0.0110834		-77.4049
	0.128	8.1	8.32773		-0.174057		0.128					PWM = 68,63% AB Distance = 30 mm
	0.16	8.2	8.22647		-0.144723		0.16
	0.192	8	8.13114		-0.205415		0.192		A	2.2
	0.224	7.9	8.04139		-0.239098		0.224		1/B	-0.857913
	0.256	7.8	7.95691		-0.275478		0.256		B	-1.16562
	0.288	7.7	7.87737		-0.315026		0.288		C	6.5999
	0.32	7.6	7.8025		-0.358344		0.32		A/B	-1.88741
	0.352	7.6	7.73202		-0.358344		0.352
	0.384	7.5	7.66566		-0.40623		0.384		R^2
	0.416	7.5	7.6032		-0.40623		0.416		0.956115
	0.448	7.3	7.5444		-0.52045		0.448
	0.48	7.4	7.48904		-0.459762		0.48		Modelo
	0.512	7.2	7.43693		-0.590507		0.512		2,2*e^(-1,89*t)+6,5999
	0.544	7.3	7.38787		-0.52045		0.544
	0.576	7.2	7.34169		-0.590507		0.576
	0.608	7.2	7.29821		-0.590507		0.608
	0.64	7.2	7.25729		-0.590507		0.64
	0.672	7.2	7.21876		-0.590507		0.672		Prueba t para dos muestras suponiendo varianzas iguales
	0.704	7.2	7.18249		-0.590507		0.704
	0.736	7.1	7.14834		-0.673366		0.736			Variable 1	Variable 2
	0.768	7.1	7.1162		-0.673366		0.768		Media	7.34963	7.41065		Cumple condición?
	0.8	7	7.08594		-0.774772		0.8		Varianza	0.298936	0.332018		SÍ			Intervalos de confianza
	0.832	7	7.05745		-0.774772		0.832		Observaciones	135	135					Lim inf	Lim sup
	0.864	7	7.03063		-0.774772		0.864		Varianza agrupada	0.315477						7.69405	9.90575
	0.896	7.1	7.00539		-0.673366		0.896		Diferencia hipotética de las medias	0						7.56511	9.77681
	0.928	7	6.98162		-0.774772		0.928		Grados de libertad	268						7.44372	9.65543
	0.96	7	6.95925		-0.774772		0.96		Estadístico t	-0.892601						7.32945	9.54116
	0.992	6.9	6.93819		-0.905499		0.992		P(T<=t) una cola	0.186436						7.22188	9.43359
	1.024	7	6.91836		-0.774772		1.024		Valor crítico de t (una cola)	1.65056						7.12061	9.33232
	1.056	6.9	6.8997		-0.905499		1.056		P(T<=t) dos colas	0.372872						7.02528	9.23699
	1.088	6.9	6.88213		-0.905499		1.088		Valor crítico de t (dos colas)	1.96886						6.93554	9.14724
	1.12	6.9	6.86559		-0.905499		1.12									6.85105	9.06276
	1.152	6.9	6.85001		-0.905499		1.152									6.77152	8.98323
	1.184	7	6.83536		-0.774772		1.184									6.69665	8.90835
	1.216	6.8	6.82156		-1.08973		1.216									6.62616	8.83787
	1.248	6.9	6.80856		-0.905499		1.248									6.55981	8.77152
	1.28	6.9	6.79633		-0.905499		1.28									6.49735	8.70905
	1.312	6.9	6.78482		-0.905499		1.312									6.43854	8.65025
	1.344	7	6.77398		-0.774772		1.344									6.38319	8.5949
	1.376	6.9	6.76378		-0.905499		1.376									6.33108	8.54278
	1.408	6.9	6.75418		-0.905499		1.408									6.28202	8.49373
	0	9.1	8.7999		0.0581243		0									6.23584	8.44754
	0.032	8.5	8.67096		-0.066614		0.032									6.19236	8.40407
	0.064	8.3	8.54958		-0.117168		0.064									6.15143	8.36314
	0.096	8.3	8.43531		-0.117168		0.096									6.1129	8.32461
	0.128	8	8.32773		-0.205415		0.128									6.07663	8.28834
	0.16	8.1	8.22647		-0.174057		0.16									6.04249	8.25419
	0.192	8	8.13114		-0.205415		0.192									6.01034	8.22205
	0.224	7.8	8.04139		-0.275478		0.224									5.98008	8.19179
	0.256	7.7	7.95691		-0.315026		0.256									5.9516	8.1633
	0.288	7.8	7.87737		-0.275478		0.288									5.92478	8.13649
	0.32	7.7	7.8025		-0.315026		0.32									5.89954	8.11124
	0.352	7.6	7.73202		-0.358344		0.352									5.87577	8.08748
	0.384	7.5	7.66566		-0.40623		0.384									5.8534	8.0651
	0.416	7.2	7.6032		-0.590507		0.416									5.83234	8.04404
	0.448	7.3	7.5444		-0.52045		0.448									5.81251	8.02422
	0.48	7.3	7.48904		-0.52045		0.48									5.79384	8.00555
	0.512	7.3	7.43693		-0.52045		0.512									5.77627	7.98798
	0.544	7.3	7.38787		-0.52045		0.544									5.75973	7.97144
	0.576	7.3	7.34169		-0.52045		0.576									5.74416	7.95587
	0.608	7.3	7.29821		-0.52045		0.608									5.7295	7.94121
	0.64	7.1	7.25729		-0.673366		0.64									5.7157	7.92741
	0.672	7.2	7.21876		-0.590507		0.672									5.70271	7.91442
	0.704	7.2	7.18249		-0.590507		0.704									5.69048	7.90219
	0.736	7.1	7.14834		-0.673366		0.736									5.67897	7.89068
	0.768	7.1	7.1162		-0.673366		0.768									5.66813	7.87984
	0.8	7.2	7.08594		-0.590507		0.8									5.65793	7.86963
	0.832	7	7.05745		-0.774772		0.832									5.64832	7.86003
	0.864	7	7.03063		-0.774772		0.864
	0.896	7.1	7.00539		-0.673366		0.896
	0.928	7.1	6.98162		-0.673366		0.928
	0.96	7.1	6.95925		-0.673366		0.96
	0.992	6.9	6.93819		-0.905499		0.992
	1.024	7	6.91836		-0.774772		1.024
	1.056	6.9	6.8997		-0.905499		1.056
	1.088	6.9	6.88213		-0.905499		1.088
	1.12	6.9	6.86559		-0.905499		1.12
	1.152	6.9	6.85001		-0.905499		1.152
	1.184	6.9	6.83536		-0.905499		1.184
	1.216	6.9	6.82156		-0.905499		1.216
	1.248	6.9	6.80856		-0.905499		1.248
	1.28	6.9	6.79633		-0.905499		1.28
	1.312	6.9	6.78482		-0.905499		1.312
	1.344	6.6	6.77398		-4.54491		1.344
	1.376	7	6.76378		-0.774772		1.376
	1.408	6.8	6.75418		-1.08973		1.408
	0	9.1	8.7999		0.0581243		0
	0.032	8.5	8.67096		-0.066614		0.032
	0.064	8.4	8.54958		-0.0911887		0.064
	0.096	8.5	8.43531		-0.066614		0.096
	0.128	8.3	8.32773		-0.117168		0.128
	0.16	8.1	8.22647		-0.174057		0.16
	0.192	8.1	8.13114		-0.174057		0.192
	0.224	7.9	8.04139		-0.239098		0.224
	0.256	7.9	7.95691		-0.239098		0.256
	0.288	7.9	7.87737		-0.239098		0.288
	0.32	7.7	7.8025		-0.315026		0.32
	0.352	7.7	7.73202		-0.315026		0.352
	0.384	7.5	7.66566		-0.40623		0.384
	0.416	7.6	7.6032		-0.358344		0.416
	0.448	7.5	7.5444		-0.40623		0.448
	0.48	7.5	7.48904		-0.40623		0.48
	0.512	7.4	7.43693		-0.459762		0.512
	0.544	7.4	7.38787		-0.459762		0.544
	0.576	7.2	7.34169		-0.590507		0.576
	0.608	7.2	7.29821		-0.590507		0.608
	0.64	7.1	7.25729		-0.673366		0.64
	0.672	7.2	7.21876		-0.590507		0.672
	0.704	7.2	7.18249		-0.590507		0.704
	0.736	7.2	7.14834		-0.590507		0.736
	0.768	7.1	7.1162		-0.673366		0.768
	0.8	7.1	7.08594		-0.673366		0.8
	0.832	7.1	7.05745		-0.673366		0.832
	0.864	6.9	7.03063		-0.905499		0.864
	0.896	7.1	7.00539		-0.673366		0.896
	0.928	6.9	6.98162		-0.905499		0.928
	0.96	6.9	6.95925		-0.905499		0.96
	0.992	6.8	6.93819		-1.08973		0.992
	1.024	6.9	6.91836		-0.905499		1.024
	1.056	6.8	6.8997		-1.08973		1.056
	1.088	6.9	6.88213		-0.905499		1.088
	1.12	6.9	6.86559		-0.905499		1.12
	1.152	6.8	6.85001		-1.08973		1.152
	1.184	6.9	6.83536		-0.905499		1.184
	1.216	6.9	6.82156		-0.905499		1.216
	1.248	6.9	6.80856		-0.905499		1.248
	1.28	6.8	6.79633		-1.08973		1.28
	1.312	6.9	6.78482		-0.905499		1.312
	1.344	6.9	6.77398		-0.905499		1.344
	1.376	6.8	6.76378		-1.08973		1.376
	1.408	6.9	6.75418		-0.905499		1.408
[truncated: 94 more columns]

## Sheet: P4-ALL
	P4
	PWM = 74,51 - D = 30
	Pruebas: 4 - 8 - 12
		Pressure (cmH2O)
	Time (s)	Hamilton	Modelo		Ln((Y-C)/A)/A=[Y]		A		[AT]
	0	9	8.8999		0.0202251		0		0	0.032	0.064	0.096	0.128	0.16	0.192	0.224	0.256	0.288	0.32	0.352	0.384	0.416	0.448	0.48	0.512	0.544	0.576	0.608	0	0.032	0.064	0.096	0.128	0.16	0.192	0.224	0.256	0.288	0.32	0.352	0.384	0.416	0.448	0.48	0.512	0.544	0.576	0.608	0
	0.032	8.7	8.57597		-0.0433001		0.032
	0.064	8.1	8.29974		-0.205415		0.064		[AT][A]		[[AT][A]]^-1		[AT][Y]
	0.096	8.1	8.06418		-0.205415		0.096		7.58784		0.13179		-17.1672
	0.128	8	7.8633		-0.239098		0.128					PWM = 74,51% AB Distance = 30 mm
	0.16	7.8	7.692		-0.315026		0.16
	0.192	7.5	7.54592		-0.459762		0.192		A	2.2
	0.224	7.5	7.42135		-0.459762		0.224		1/B	-2.26246
	0.256	7.6	7.31513		-0.40623		0.256		B	-0.441996
	0.288	7.4	7.22454		-0.52045		0.288		C	6.6999
	0.32	7.3	7.14729		-0.590507		0.32		A/B	-4.97742
	0.352	7.2	7.08142		-0.673366		0.352
	0.384	7	7.02524		-0.905499		0.384		R^2
	0.416	7.1	6.97734		-0.774772		0.416		0.960678
	0.448	7	6.93649		-0.905499		0.448
	0.48	7	6.90165		-0.905499		0.48		Modelo
	0.512	7	6.87195		-0.905499		0.512		3,48*e^(-4,98*t)+6,6999
	0.544	7	6.84662		-0.905499		0.544
	0.576	6.8	6.82501		-1.40456		0.576
	0.608	6.8	6.80659		-1.40456		0.608
	0	8.9	8.8999		2.06607e-05		0
	0.032	8.8	8.57597		-0.0211238		0.032		Prueba t para dos muestras suponiendo varianzas iguales
	0.064	8.2	8.29974		-0.174057		0.064
	0.096	7.9	8.06418		-0.275478		0.096			Variable 1	Variable 2
	0.128	7.8	7.8633		-0.315026		0.128		Media	7.70333	7.76941		Cumple condición?
	0.16	7.5	7.692		-0.459762		0.16		Varianza	0.908463	0.941059		SÍ			Intervalos de confianza
	0.192	7.4	7.54592		-0.52045		0.192		Observaciones	60	60					Lim inf	Lim sup
	0.224	7.2	7.42135		-0.673366		0.224		Varianza agrupada	0.924761						6.99558	10.8042
	0.256	7.4	7.31513		-0.52045		0.256		Diferencia hipotética de las medias	0						6.67165	10.4803
	0.288	7.2	7.22454		-0.673366		0.288		Grados de libertad	118						6.39542	10.2041
	0.32	7.2	7.14729		-0.673366		0.32		Estadístico t	-0.376376						6.15986	9.9685
	0.352	7	7.08142		-0.905499		0.352		P(T<=t) una cola	0.353657						5.95898	9.76762
	0.384	7.1	7.02524		-0.774772		0.384		Valor crítico de t (una cola)	1.65787						5.78768	9.59632
	0.416	7.1	6.97734		-0.774772		0.416		P(T<=t) dos colas	0.707313						5.6416	9.45024
	0.448	6.9	6.93649		-1.08973		0.448		Valor crítico de t (dos colas)	1.98027						5.51704	9.32567
	0.48	6.8	6.90165		-1.40456		0.48									5.41081	9.21945
	0.512	6.9	6.87195		-1.08973		0.512									5.32022	9.12886
	0.544	7	6.84662		-0.905499		0.544									5.24297	9.05161
	0.576	6.9	6.82501		-1.08973		0.576									5.1771	8.98574
	0.608	6.7	6.80659		-4.54491		0.608									5.12092	8.92956
	0	9	8.8999		0.0202251		0									5.07302	8.88166
	0.032	8.5	8.57597		-0.0911887		0.032									5.03217	8.84081
	0.064	8.3	8.29974		-0.144723		0.064									4.99734	8.80597
	0.096	8.1	8.06418		-0.205415		0.096									4.96763	8.77627
	0.128	8	7.8633		-0.239098		0.128									4.9423	8.75093
	0.16	7.9	7.692		-0.275478		0.16									4.92069	8.72933
	0.192	7.7	7.54592		-0.358344		0.192									4.90227	8.71091
	0.224	7.5	7.42135		-0.459762		0.224
	0.256	7.3	7.31513		-0.590507		0.256
	0.288	7.4	7.22454		-0.52045		0.288
	0.32	7.2	7.14729		-0.673366		0.32
	0.352	7.2	7.08142		-0.673366		0.352
	0.384	7.4	7.02524		-0.52045		0.384
	0.416	7.2	6.97734		-0.673366		0.416
	0.448	7.1	6.93649		-0.774772		0.448
	0.48	7	6.90165		-0.905499		0.48
	0.512	6.9	6.87195		-1.08973		0.512
	0.544	7.1	6.84662		-0.774772		0.544
	0.576	6.9	6.82501		-1.08973		0.576
	0.608	6.9	6.80659		-1.08973		0.608
[truncated: 19 more columns]
